# Supplementary material for: Altered Markers of Brain Development in Crohn’s Disease with Extraintestinal Manifestations – A Pilot Study
Source: PLoS One. 2016 Sep 21;11(9):e0163202. doi: 10.1371/journal.pone.0163202 (PMC5031401; doi:10.1371/journal.pone.0163202)
Supplement: S1 Table — (XLSX) [file pone.0163202.s001.xlsx]

## Sheet: Tabelle1
ID	Age	Sex (1=m 2=f)	edu	Diagnosis (1=CD 2=HC)	Disease duration	EIM	CDAI	MOCA	BDI	WEIMUS	CV_risk	Area left rostral middle frontal gyrus	LGI right lingual gyrus	LGI right Insula	LGI right rostral ACC
CUH01	20	1	14	1	6	PSC	37	28	5	18	0	0.973	3.284	4.546	2.111
CUH02	25	2	13	2				22	8	26	Chol
CUH03	42	2	13	1	26	EN	135	28	9	0	HT	0.714	2.705	4.155	1.94
CUH04	46	2	13	1	8	PSC	48	28	10	45	HT	0.798	2.981	4.119	1.938
CUH05	48	1	18	2				28	0	0	0	0.646	2.648
CUH06	31	1	15	1	16	no EIM	28	29	17	16	0			4.632	1.859
CUH07	28	2	13	2				30	17	44	HT	0.72	2.792
CUH08	29	2	19	1	7	EN	0	29	1	7	0	1.049	3.089	4.368	2.311
CUH09	38	2	19	1	5	no EiM	26	30	8	26	0			4.112	1.971
CUH10	24	2	13	1	4	arthritis	96	28	8	29	nic 5py	0.859	2.977	4.082	2.009
CUH11	24	2	13	2				26	1	0	0	0.859	2.872
CUH12	33	2	19	2				30	7	3	nic 5py
CUH13	37	2	19	1	6	no EIM	0	30	9	13	nic 5py			5.034	1.915
CUH14	59	2	11	1	32	no EIM	6	25	1	0	0			4.458	1.896
CUH15	56	1	14	1	29	arthritis	48	28	3	9	nic ex 20py, HT	1.054	3.061	4.173	2.135
CUH16	64	1	13	1	27	arthritis	36	26	3	0	nic ex 40py	excluded due to malignancy
CUH17	53	2	16	2				30	11	28	nik ex 1py	0.558	2.786
CUH18	58	1	15	1	55	no EIM	10	28	6	13	nic ex 10py			4.688	1.921
CUH19	58	1	12	2				26	8	39	nic ex 25py, HT
CUH20	57	2	12	1	26	arthritis, conjunctivitis	10	26	4	22	nic ex 30py	0.769	2.88	4.205	2.028
CUH21	26	2	14	1	15	no EIM	17	27	5	12	nic 15py			4.707	1.859
CUH22	23	2	16	2				30	9	10	0	0.738	2.847
CUH23	30	1	15	2				26	4	0	nic ex 1py
CUH24	40	2	13	2				28	0	0	0
CUH25	41	1	15	1	19	EN	34	29	9	8	0	0.953	3.275	5.168	2.215
CUH26	65	2	12	2				30	4	0	nic ex 30py
CUH27	55	2	14	1	18	arthritis	0	29	17	33	nic ex 5py, HT	0.867	2.859	3.87	1.86
CUH28	44	1	19	2				28	1	5	0	0.88	2.855
CUH29	51	2	16	2				28	6	9	nic 20py, HT	0.658	2.693
CUH30	55	2	16	2				28	2	12	nic ex 25py	0.555	2.686
CUH31	40	1	19	2				30	0	1	0	0.797	3.161
CD_EIM
CD_noEIM
HC matched to CD_EIM
